# Supplementary material for: Dual blockade of the lipid kinase PIP4Ks and mitotic pathways leads to cancer-selective lethality
Source: Nat Commun. 2017 Dec 19;8:2200. doi: 10.1038/s41467-017-02287-5 (PMC5736559; doi:10.1038/s41467-017-02287-5)
Supplement: Supplementary file 8 — Supplementary Data 1 [file 41467_2017_2287_MOESM8_ESM.xlsx]

## Sheet: Sheet1 (3)
	Supplementary Data 1: List of normal and cancer cell lines and culture media used in this study.
	normal						cancer
		tissue origin	name	GI50	culture media			tissue origin	name	GI50	culture media
	1	skin	BJ normal	8.05036	DMEM		1	gastric	NCC24	1.22929	RPMI
	2	lung	IMR90	5.77075	DMEM		2		IST1	2.20142	RPMI
	3	retina	ARPE-19	>10	DMEM/F12		3		HGC27	1.16677	RPMI
	4	retina	RPE-1/hTert	5.15224	DMEM/F12		4		NCC59	0.94368	RPMI
	5	lung	WI38	3.36009	DMEM		5		SNU620	0.982315	RPMI
							6		SNU1	0.919039	RPMI
							7		AZ521	2.41284	RPMI
							8		SGCC-GC38	1.929	RPMI
							9		SNU216	1.88514	RPMI
							10		SNU1750	0.746515	RPMI
							11		SNU-16	0.982284	RPMI
							12		SCH	1.69144	RPMI
							13		MKN45	0.995151	DMEM
							14		AGS	1.13169	RPMI
							15		IM95	1.04375	DMEM
							16		NUGC3	1.04174	RPMI
							17		NCC19	4.6054	RPMI
							18	colon	HCT15	0.545436	RPMI
							19		DLD1	1.19809	RPMI
							20		HT29	0.914502	RPMI
							21		HCT116	1.8412	DMEM
							22	liver	Hep3	3.69501	DMEM
							23		Huh7	1.17648	DMEM
							24		SNU449	2.27091	RPMI
							25	breast	MDA-MB-231	1.13895	DMEM
							26		MCF7	1.23571	DMEM
								others
							27	lung	A549	1.97421	DMEM
							28	cervix	HeLa	1.44435	DMEM
							29	bone	U2OS	1.49548	DMEM
