# Supplementary material for: Dual blockade of the lipid kinase PIP4Ks and mitotic pathways leads to cancer-selective lethality
Source: Nat Commun. 2017 Dec 19;8:2200. doi: 10.1038/s41467-017-02287-5 (PMC5736559; doi:10.1038/s41467-017-02287-5)
Supplement: Supplementary file 9 — Supplementary Data 2 [file 41467_2017_2287_MOESM9_ESM.xlsx]

## Sheet: structures
Supplementary Data 2: List of compounds with their structures clarified into 4 groups based on a131 SAR analysis.
Group1			Group2			Group3			Group4
Number	Structure		Number	Structure		Number	Structure		Number	Structure
a131			b12			a159			a132
b5			a158						a167
b9			b16						a169
			b94
			a166
