# Supplementary material for: Dual blockade of the lipid kinase PIP4Ks and mitotic pathways leads to cancer-selective lethality
Source: Nat Commun. 2017 Dec 19;8:2200. doi: 10.1038/s41467-017-02287-5 (PMC5736559; doi:10.1038/s41467-017-02287-5)
Supplement: Supplementary file 10 — Supplementary Data 3 [file 41467_2017_2287_MOESM10_ESM.xlsx]

## Sheet: A131 hits
	Supplementary Data 3: List of CETSA hits that passed the selection criteria for a131 and a166 datasets.
Uniprot id	Description	ED score	mean Delta Tm
P22830-2	Isoform 2 of Ferrochelatase, mitochondrial	0.836565	3.81453
Q9HBK9	Arsenite methyltransferase	0.621413	4.88432
Q8TBX8	Phosphatidylinositol 5-phosphate 4-kinase type-2 gamma	0.598864	2.88861
Q9BUT1	3-hydroxybutyrate dehydrogenase type 2	0.513914	1.82669
O43924	Retinal rod rhodopsin-sensitive cGMP 3',5'-cyclic phosphodiesterase subunit delta	0.309158	3.02401
O00764	Pyridoxal kinase	0.448649	2.01118
P48426	Phosphatidylinositol 5-phosphate 4-kinase type-2 alpha	0.351295	2.36666
Q92572	AP-3 complex subunit sigma-1	0.348622	2.26435
P55263	Adenosine kinase	0.415753	1.73616
Q86W92	Liprin-beta-1	0.338685	2.06565
B4DN88	RNA-binding motif, single-stranded-interacting protein 1	0.314389	2.01481
Q9H5X1	MIP18 family protein FAM96A	0.290971	2.16601
Q9BWF3	RNA-binding protein 4	0.332261	1.88051
Q13011	Delta(3,5)-Delta(2,4)-dienoyl-CoA isomerase, mitochondrial	0.354092	1.51481
P36551	Coproporphyrinogen-III oxidase, mitochondrial	0.327407	1.61312
Q8N684-3	Isoform 3 of Cleavage and polyadenylation specificity factor subunit 7	0.3008	1.65314
	Details of the proteins which were scored as hits from the a131 and the a166 datasets are shown. The uniprot ids of the hits, protein names, Euclidean Distance (ED) scores and the mean ΔTm are shown. The ED score of the thermal shifts of the proteins were calculated and hit lists were generated using a cutoff at median +2.75*MAD (Median Absolute Deviation). ΔTm value of thermal shifts were calcul…

## Sheet: A166 hits
Uniprot id	Description	ED score	mean Delta Tm
P36551	Coproporphyrinogen-III oxidase, mitochondrial	0.571459	4.07958
Q8TBX8	Phosphatidylinositol 5-phosphate 4-kinase type-2 gamma	0.529556	3.77649
Q10713	Mitochondrial-processing peptidase subunit alpha	0.618153	2.7225
Q6AWC2-6	Isoform 6 of Protein WWC2	0.377399	3.47292
Q13011	Delta(3,5)-Delta(2,4)-dienoyl-CoA isomerase, mitochondrial	0.542967	2.09789
Q9HBL8	NmrA-like family domain-containing protein 1	0.348429	2.67464
P36969	Phospholipid hydroperoxide glutathione peroxidase, mitochondrial	0.456269	1.93087
P78356	Phosphatidylinositol 5-phosphate 4-kinase type-2 beta	0.405013	2.00226
H3BLZ8	Probable ATP-dependent RNA helicase DDX17	0.345353	2.01279
P48426	Phosphatidylinositol 5-phosphate 4-kinase type-2 alpha	0.30246	2.2482
Q8N0Z6	Tetratricopeptide repeat protein 5	0.28017	2.1055
